# Supplementary material for: Methotrexate Disposition, Anti-Folate Activity, and Metabolomic Profiling to Identify Molecular Markers of Disease Activity and Drug Response in the Collagen-Induced Arthritis Mouse Model
Source: Metabolites. 2021 Dec 28;12(1):24. doi: 10.3390/metabo12010024 (PMC8780148; doi:10.3390/metabo12010024)
Supplement: Supplementary file 1 [file metabolites-12-00024-s001.zip]

Archive with 1 entries (1 files):
- metabolites-1522348-supplementary.pdf
